# Supplementary material for: Metabolome in Tibialis and Soleus Muscles in Wild-Type and Pin1 Knockout Mice through High-Resolution Magic Angle Spinning 1H Nuclear Magnetic Resonance Spectroscopy
Source: Metabolites. 2024 May 6;14(5):262. doi: 10.3390/metabo14050262 (PMC11123315; doi:10.3390/metabo14050262)
Supplement: Supplementary file 1 [file metabolites-14-00262-s001.zip]

Archive with 1 entries (1 files):
- metabolites-2938146-supplementary.pdf
